# Supplementary material for: Cross-Cultural Adaptation and Validation of an Attitude about Euthanasia Scale in Portuguese Older Adults with Mixed Anxiety–Depressive Disorder
Source: Healthcare (Basel). 2024 Jun 19;12(12):1221. doi: 10.3390/healthcare12121221 (PMC11204183; doi:10.3390/healthcare12121221)
Supplement: Supplementary file 1 [file healthcare-12-01221-s001.zip]

Archive with 1 entries (1 files):
- healthcare-3050426-supplementary.pdf
